# Supplementary material for: Comprehensive comparison of graph based multiple protein sequence alignment strategies
Source: BMC Bioinformatics. 2012 Apr 29;13:64. doi: 10.1186/1471-2105-13-64 (PMC3375188; doi:10.1186/1471-2105-13-64)
Supplement: Additional file 1 — Source code, Makefile, installation instructions and test alignments. [file 1471-2105-13-64-S1.GZ]

Archive with 26 entries (23 files):
- mmsa
- mmsa/src
- mmsa/src/cliqueTransformation.h
- mmsa/src/correlation.h
- mmsa/src/iterativeRefinement.h
- mmsa/src/Kruskal.h
- mmsa/src/maxflowConsistency.h
- mmsa/src/minitree.h
- mmsa/src/msaParams.h
- mmsa/src/progressiveAlignment_main.h
- mmsa/src/runMSA.h
- mmsa/src/tripletLibraryExtension1.h
- mmsa/src/tripletLibraryExtension2_1.h
- mmsa/src/tripletLibraryExtension2_2.h
- mmsa/src/tripletLibraryExtension2_3.h
- mmsa/src/tripletLibraryExtension2_original.h
- mmsa/src/util.h
- mmsa/src/main.cpp
- mmsa/src/scoreali.cpp
- mmsa/bin
- mmsa/bin/Makefile
- mmsa/readme.txt
- mmsa/gpl-3.0.txt
- mmsa/BB11001.mfa
- mmsa/BB11001.tfa
- mmsa/BB11001.triplet2.clique.mfa
