# Supplementary material for: Comprehensive comparison of graph based multiple protein sequence alignment strategies
Source: BMC Bioinformatics. 2012 Apr 29;13:64. doi: 10.1186/1471-2105-13-64 (PMC3375188; doi:10.1186/1471-2105-13-64)
Supplement: Additional file 1 — Source code, Makefile, installation instructions and test alignments. [file 1471-2105-13-64-S1.GZ › mmsa/bin/Makefile]

#
# Makefile
#

CC= g++
HOME= /your_root_directory
SEQAN = $(HOME)/lib/src/Seqan_Release_1.3
VPATH = $(HOME)/mmsa/src


# Link against runtime library on Linux systems
OS_NAME=$(shell uname)
ifeq ($(OS_NAME),Linux)
  LDFLAGS += -lrt
endif

CPPFLAGS += -I$(SEQAN)
CPPFLAGS += -D_LARGEFILE_SOURCE -D_FILE_OFFSET_BITS=64
CPPFLAGS += -O3
#CPPFLAGS += -pedantic
#CPPFLAGS += -W -Wall
#CPPFLAGS += -g

mmsa: main.cpp
	$(CC) $(CPPFLAGS) $^ -o $@
	
scoreali: scoreali.cpp
	$(CC) $(CPPFLAGS) $^ -o $@
	
#test_kruskal: test_kruskal.cpp DataGenerator.cpp Kruskal.cpp minitree.cpp
#	$(CC) $(CPPFLAGS) $^ -o $@

clean:
	rm *.o
