# Supplementary material for: Comprehensive comparison of graph based multiple protein sequence alignment strategies
Source: BMC Bioinformatics. 2012 Apr 29;13:64. doi: 10.1186/1471-2105-13-64 (PMC3375188; doi:10.1186/1471-2105-13-64)
Supplement: Additional file 1 — Source code, Makefile, installation instructions and test alignments. [file 1471-2105-13-64-S1.GZ › mmsa/readme.txt]

Modular Multiple Sequence Aligner - README
==========================================

About MMSA
==========
MMSA is a SeqAn based multiple protein sequence aligner, designed to compare alignment graph based strategies.


Executables
============
Two executables available at http://ekhidna.biocenter.helsinki.fi/MMSA/:
32bit unix
64bit unix

Installing from source
======================
You will need a unix environment, working c++ compiler and SeqAn library to compile the MMSA source. Download mmsa.tar.gz from http://ekhidna.biocenter.helsinki.fi/MMSA/ and SeqAn Version 1.3 or later from http://www.seqan.de/downloads/releases.html. Extract both mmsa source and SeqAn library somewhere to your path (you can perform full SeqAn installation if you like but it is not necessary). Move to the mmsa/bin folder, open Makefile and edit the following lines:

HOME= /your_root_directory
SEQAN = $(HOME)/lib/src/Seqan_Release_1.3	# path to the SeqAn library, absolute or relative to your root
VPATH = $(HOME)/mmsa/src			# path to the mmsa/src subdirectory

While still in the mmsa/bin folder type "make mmsa" this should compile the program. After testing remove temporary object files by typing "make clean". For convenience copy the binary to your execution path or make a soft link there.

Testing
=======
Align BB11001.tfa sequence file in the mmsa directory, with the following options:
"./bin/mmsa -s BB11001.tfa -o ali_basic.mfa"
"./bin/mmsa -s BB11001.tfa -o ali_cocl.mfa -co triplet2 -cl" 
where
-s	sequences to be aligned in fasta format
-o	output alignment file, by default in multiple fasta format
-co	consistency transformation, in this case triplet library extension version 2
-cl	clique transformation
Compare ali_basic.mfa against BB11001.mfa and ali_cocl.mfa against BB11001.triplet2.clique.mfa (all files in mmsa directory). To follow the alignment process add verbose flag "-v" to the command line. 

User manual
===========
Type "mmsa --help"

Add ons
=======
SeqAn based scoreali utility to compute sum of pairs (SP) score for a given alignment with a given substitution model. To compile type "make scoreali" in the mmsa/bin. Once compiled you can calculate SP score for any fasta alignment:
"scoreali -a ali_basic.mfa -g -13 -e -1 ma Blosum62"
For more info type "scoreali --help".

The code is distributed under General Public License.

For questions or comments contact 
Ilja.Pljusnin@gmail.com
